# Supplementary material for: The interplay of central insulin and menstrual cycle on functional brain networks and neural food cue reactivity in women
Source: Commun Biol. 2026 Jan 6;9:76. doi: 10.1038/s42003-025-09341-9 (PMC12820398; doi:10.1038/s42003-025-09341-9)
Supplement: Supplementary file 3 — Supplementary Data 1 [file 42003_2025_9341_MOESM3_ESM.xlsx]

## Sheet: Figure 2
Nr	Participant_ID	Phase	Timepoint	anterior Default Mode Network-right Hippocampus Connectivity	Salience Network-right Putamen Connectivity	Somatosensory Network-SMA Connectivity
1	4496	Follicular Phase	Pre	0.3771	-0.1592	0.3603
1	4496	Follicular Phase	Post	0.5632	0.5097	0.3544
1	4496	Luteal Phase	Pre	0.0819	0.6045	0.8103
1	4496	Luteal Phase	Post	-0.1527	-0.0991	0.8159
2	4533	Follicular Phase	Pre	-0.364	-0.6412	0.9929
2	4533	Follicular Phase	Post	0.4044	0.3508	1.1371
2	4533	Luteal Phase	Pre	-0.3269	0.6815	-0.3585
2	4533	Luteal Phase	Post	-0.258	0.2914	1.7108
3	4580	Follicular Phase	Post	0.2981	-0.1189	1.9398
3	4580	Follicular Phase	Pre	-0.6524	-0.362	2.0618
3	4580	Luteal Phase	Post	0.1189	-1.0075	2.1493
3	4580	Luteal Phase	Pre	0.5918	0.9953	1.4485
4	4780	Follicular Phase	Post	-0.3901	1.2618	1.3032
4	4780	Follicular Phase	Pre	-0.7631	-0.3539	1.8369
4	4780	Luteal Phase	Post	0.5402	-0.0625	1.6479
4	4780	Luteal Phase	Pre	1.0693	0.0084	1.1096
5	4781	Follicular Phase	Post	0.422	1.028	1.6216
5	4781	Follicular Phase	Pre	-0.2521	0.0897	3.1472
5	4781	Luteal Phase	Post	-0.0063	0.3956	3.0086
5	4781	Luteal Phase	Pre	0.9728	1.5694	0.4896
6	4784	Follicular Phase	Pre	0.2906	-0.6102	1.1632
6	4784	Follicular Phase	Post	0.9751	0.4088	1.0633
6	4784	Luteal Phase	Pre	0.7014	0.733	1.187
6	4784	Luteal Phase	Post	0.6995	-0.0309	1.5439
7	4787	Follicular Phase	Post	0.3296	1.3771	1.5943
7	4787	Follicular Phase	Pre	-0.9792	1.6907	2.1607
7	4787	Luteal Phase	Post	0.2416	0.3181	1.0347
7	4787	Luteal Phase	Pre	0.5797	3.0845	0.911
8	4790	Follicular Phase	Post	-0.1001	-0.6846	1.6799
8	4790	Follicular Phase	Pre	-0.1943	-0.8996	2.1689
8	4790	Luteal Phase	Post	0.0766	-0.1303	1.486
8	4790	Luteal Phase	Pre	0.2645	0.7031	1.1927
9	4791	Follicular Phase	Post	0.2048	0.8969	1.2723
9	4791	Follicular Phase	Pre	0.585	0.2479	2.912
9	4791	Luteal Phase	Post	-0.1104	-0.1052	2.163
9	4791	Luteal Phase	Pre	0.2923	0.7937	2.8523
10	4814	Follicular Phase	Pre	0.017	-0.4826	2.9144
10	4814	Follicular Phase	Post	1.0968	1.2562	1.8938
10	4814	Luteal Phase	Pre	0.9017	0.7724	1.3185
10	4814	Luteal Phase	Post	-0.0036	-0.562	2.5902
11	4815	Follicular Phase	Post	0.906	0.6827	1.166
11	4815	Follicular Phase	Pre	-0.6912	-0.1314	2.005
11	4815	Luteal Phase	Post	0.4312	0.562	2.786
11	4815	Luteal Phase	Pre	0.8475	1.2373	1.5698
12	4816	Follicular Phase	Post	0.4826	1.8984	-0.1104
12	4816	Follicular Phase	Pre	0.0918	1.032	0.6899
12	4816	Luteal Phase	Post	0.0762	0.1845	0.4808
12	4816	Luteal Phase	Pre	0.8976	0.7043	0.9301
13	4817	Follicular Phase	Post	0.1875	0.875	0.7781
13	4817	Follicular Phase	Pre	0.4795	0.3263	0.8967
13	4817	Luteal Phase	Post	0.1875	0.875	0.7781
13	4817	Luteal Phase	Pre	0.4795	0.3263	0.8967
14	4823	Follicular Phase	Pre	-0.5772	0.3488	2.5526
14	4823	Follicular Phase	Post	0.1738	0.7996	1.141
14	4823	Luteal Phase	Pre	0.6007	0.4123	0.7184
14	4823	Luteal Phase	Post	0.3834	0.3679	2.6774
15	4844	Follicular Phase	Pre	0.6504	0.6498	1.7367
15	4844	Follicular Phase	Post	0.8711	0.3094	1.2486
15	4844	Luteal Phase	Pre	0.8475	0.7728	0.6892
15	4844	Luteal Phase	Post	0.3532	0.1586	1.0001

## Sheet: Figure 3
Nr	Participant_ID	Phase	Timepoint	Estradiol	PROGESTERON	Ratio (Estradiol/Progest)	anterior Default Mode Network-right Hippocampus Connectivity	Salience Network-right Putamen Connectivity	Somatosensory Network-SMA Connectivity
1	4496	Follicular Phase	Pre	119	2	59.5	0.38	-0.16	0.36
1	4496	Follicular Phase	Post	119	2	59.5	0.56	0.51	0.35
1	4496	Luteal Phase	Pre	822	4.4	186.82	0.08	0.6	0.81
1	4496	Luteal Phase	Post	822	4.4	186.82	-0.15	-0.1	0.82
2	4533	Follicular Phase	Pre	280	0.9	311.11	-0.36	-0.64	0.99
2	4533	Follicular Phase	Post	280	0.9	311.11	0.4	0.35	1.14
2	4533	Luteal Phase	Pre	788	77.1	10.22	-0.33	0.68	-0.36
2	4533	Luteal Phase	Post	788	77.1	10.22	-0.26	0.29	1.71
3	4580	Follicular Phase	Post	360	2	180	0.3	-0.12	1.94
3	4580	Follicular Phase	Pre	360	2	180	-0.65	-0.36	2.06
3	4580	Luteal Phase	Post	311	31.1	10	0.12	-1.01	2.15
3	4580	Luteal Phase	Pre	311	31.1	10	0.59	1	1.45
4	4780	Follicular Phase	Post	190	1.9	100	-0.39	1.26	1.3
4	4780	Follicular Phase	Pre	190	1.9	100	-0.76	-0.35	1.84
4	4780	Luteal Phase	Post	566	42.3	13.38	0.54	-0.06	1.65
4	4780	Luteal Phase	Pre	566	42.3	13.38	1.07	0.01	1.11
5	4781	Follicular Phase	Post	240	2.1	114.29	0.42	1.03	1.62
5	4781	Follicular Phase	Pre	240	2.1	114.29	-0.25	0.09	3.15
5	4781	Luteal Phase	Post	473	24.4	19.39	-0.01	0.4	3.01
5	4781	Luteal Phase	Pre	473	24.4	19.39	0.97	1.57	0.49
6	4784	Follicular Phase	Pre	231	1.5	154	0.29	-0.61	1.16
6	4784	Follicular Phase	Post	231	1.5	154	0.98	0.41	1.06
6	4784	Luteal Phase	Pre	535	28.5	18.77	0.7	0.73	1.19
6	4784	Luteal Phase	Post	535	28.5	18.77	0.7	-0.03	1.54
7	4787	Follicular Phase	Post	264	2.4	110	0.33	1.38	1.59
7	4787	Follicular Phase	Pre	264	2.4	110	-0.98	1.69	2.16
7	4787	Luteal Phase	Post	310	14.9	20.81	0.24	0.32	1.03
7	4787	Luteal Phase	Pre	310	14.9	20.81	0.58	3.08	0.91
8	4790	Follicular Phase	Post	268	3	89.33	-0.1	-0.68	1.68
8	4790	Follicular Phase	Pre	268	3	89.33	-0.19	-0.9	2.17
8	4790	Luteal Phase	Post	941	48	19.6	0.08	-0.13	1.49
8	4790	Luteal Phase	Pre	941	48	19.6	0.26	0.7	1.19
9	4791	Follicular Phase	Post	329	3	109.67	0.2	0.9	1.27
9	4791	Follicular Phase	Pre	329	3	109.67	0.59	0.25	2.91
9	4791	Luteal Phase	Post	643	19.2	33.49	-0.11	-0.11	2.16
9	4791	Luteal Phase	Pre	643	19.2	33.49	0.29	0.79	2.85
10	4814	Follicular Phase	Pre	153	1.7	90	0.02	-0.48	2.91
10	4814	Follicular Phase	Post	153	1.7	90	1.1	1.26	1.89
10	4814	Luteal Phase	Pre	383	14	27.36	0.9	0.77	1.32
10	4814	Luteal Phase	Post	383	14	27.36	0	-0.56	2.59
11	4815	Follicular Phase	Post	600	1.5	400	0.91	0.68	1.17
11	4815	Follicular Phase	Pre	600	1.5	400	-0.69	-0.13	2.01
11	4815	Luteal Phase	Post	676	36.9	18.32	0.43	0.56	2.79
11	4815	Luteal Phase	Pre	676	36.9	18.32	0.85	1.24	1.57
12	4816	Follicular Phase	Post	142	2.6	54.62	0.48	1.9	-0.11
12	4816	Follicular Phase	Pre	142	2.6	54.62	0.09	1.03	0.69
12	4816	Luteal Phase	Post	673	56.1	12	0.08	0.18	0.48
12	4816	Luteal Phase	Pre	673	56.1	12	0.9	0.7	0.93
13	4817	Follicular Phase	Post	674	2.4	280.83	0.19	0.88	0.78
13	4817	Follicular Phase	Pre	674	2.4	280.83	0.48	0.33	0.9
13	4817	Luteal Phase	Post	739	36.6	20.19	0.19	0.88	0.78
13	4817	Luteal Phase	Pre	739	36.6	20.19	0.48	0.33	0.9
14	4823	Follicular Phase	Pre	410	3.7	110.81	-0.58	0.35	2.55
14	4823	Follicular Phase	Post	410	3.7	110.81	0.17	0.8	1.14
14	4823	Luteal Phase	Pre	246	6.3	39.05	0.6	0.41	0.72
14	4823	Luteal Phase	Post	246	6.3	39.05	0.38	0.37	2.68
15	4844	Follicular Phase	Pre	124	1.9	65.26	0.65	0.65	1.74
15	4844	Follicular Phase	Post	124	1.9	65.26	0.87	0.31	1.25
15	4844	Luteal Phase	Pre	134	2.4	55.83	0.85	0.77	0.69
15	4844	Luteal Phase	Post	134	2.4	55.83	0.35	0.16	1

## Sheet: Figure 4
Nr	Participant_ID	Phase	Estradiol	PROGESTERON	Ratio (Estradiol/Progest)	Right Hippocampus BOLD response (parameter estimates) to sweet minus savory
1	4496	Follicular Phase	119	2	59.5	-2.62
1	4496	Luteal Phase	822	4.4	186.818	0.08
2	4533	Follicular Phase	280	0.9	311.111	0.75
2	4533	Luteal Phase	788	77.1	10.2205	2.55
3	4580	Follicular Phase	360	2	180	-2.32
3	4580	Luteal Phase	311	31.1	10	0.35
5	4781	Follicular Phase	240	2.1	114.286	-3.65
5	4781	Luteal Phase	473	24.4	19.3852	-0.75
6	4784	Follicular Phase	231	1.5	154	-2.13
6	4784	Luteal Phase	535	28.5	18.7719	0.32
7	4787	Follicular Phase	264	2.4	110	-1.45
7	4787	Luteal Phase	310	14.9	20.8054	1.67
8	4790	Follicular Phase	268	3	89.3333	-1.14
8	4790	Luteal Phase	941	48	19.6042	1.95
11	4815	Follicular Phase	600	1.5	400	-1.11
11	4815	Luteal Phase	676	36.9	18.3198	-0.36
12	4816	Follicular Phase	142	2.6	54.6154	-6.42
12	4816	Luteal Phase	673	56.1	11.9964	-0.88
13	4817	Follicular Phase	674	2.4	280.833	-2.31
13	4817	Luteal Phase	739	36.6	20.1913	2.32
14	4823	Follicular Phase	410	3.7	110.811	-0.33
14	4823	Luteal Phase	246	6.3	39.0476	4.51
15	4844	Follicular Phase	124	1.9	65.2632	-0.72
15	4844	Luteal Phase	134	2.4	55.8333	1.92

## Sheet: Figure 5
Nr	Participant_ID	Phase	Estradiol	PROGESTERON	Ratio (Estradiol/Progest)	Dorsal striatum_BOLD responses (parameter estimates) to all food cues	Hippocampus BOLD responses (parameter estimates) to all food cues
1	4496	Follicular Phase	119	2	59.5	-1.4792	0.1519
1	4496	Luteal Phase	822	4.4	186.818	-0.9073	3.8445
2	4533	Follicular Phase	280	0.9	311.111	-1.4651	1.2537
2	4533	Luteal Phase	788	77.1	10.2205	2.0583	4.7323
3	4580	Follicular Phase	360	2	180	1.0857	2.4943
3	4580	Luteal Phase	311	31.1	10	3.2925	4.2054
5	4781	Follicular Phase	240	2.1	114.286	1.8835	3.316
5	4781	Luteal Phase	473	24.4	19.3852	4.7921	2.7322
6	4784	Follicular Phase	231	1.5	154	5.4636	6.7862
6	4784	Luteal Phase	535	28.5	18.7719	1.9627	5.4098
7	4787	Follicular Phase	264	2.4	110	-4.4328	-1.6853
7	4787	Luteal Phase	310	14.9	20.8054	-3.1498	-0.5539
8	4790	Follicular Phase	268	3	89.3333	-1.7689	1.7871
8	4790	Luteal Phase	941	48	19.6042	2.3978	5.8438
11	4815	Follicular Phase	600	1.5	400	3.5999	4.8507
11	4815	Luteal Phase	676	36.9	18.3198	8.8832	8.0535
12	4816	Follicular Phase	142	2.6	54.6154	-0.5739	-0.2078
12	4816	Luteal Phase	673	56.1	11.9964	6.3455	5.0743
13	4817	Follicular Phase	674	2.4	280.833	6.7846	8.1873
13	4817	Luteal Phase	739	36.6	20.1913	8.8975	9.0731
14	4823	Follicular Phase	410	3.7	110.811	0.689	2.9522
14	4823	Luteal Phase	246	6.3	39.0476	2.1467	5.9835
15	4844	Follicular Phase	124	1.9	65.2632	4.0546	6.2372
15	4844	Luteal Phase	134	2.4	55.8333	2.1496	2.4917
